# Supplementary material for: Micro-Solvated DMABN: Excited State Quantum Dynamics and Dual Fluorescence Spectra
Source: Molecules. 2021 Nov 29;26(23):7247. doi: 10.3390/molecules26237247 (PMC8658867; doi:10.3390/molecules26237247)
Supplement: Supplementary file 1 [file molecules-26-07247-s001.zip]

Archive with 1 entries (1 files):
- molecules-1462774-supplementary.pdf
